# Supplementary material for: The evolution and expansion of RWP-RK gene family improve the heat adaptability of elephant grass (Pennisetum purpureum Schum.)
Source: BMC Genomics. 2023 Aug 31;24:510. doi: 10.1186/s12864-023-09550-8 (PMC10472707; doi:10.1186/s12864-023-09550-8)
Supplement: Supplementary file 2 — Additional file 2: Table S1. Ka/Ks analysis of homologous genes between Elephant grass and sorghum. [file 12864_2023_9550_MOESM2_ESM.xlsx]

## Sheet: Sheet1
Table S1.Ka/Ks analysis of homologous genes between Elephant grass and sorghum
Elephant grass Gene	Sorghum Gene	Ka	Ks	Ka/Ks
CpNLP3.5	rna-XM_002457004.2	0.252869	1.0753	0.235161
CpRKD1.7	rna-XM_021465991.1	0.253676	0.726121	0.349358
CpRKD1.6	rna-XM_021465991.1	0.255746	0.745744	0.342941
CpNLP4.1	rna-XM_021453869.1	0.0517284	0.310683	0.166499
CpNLP6.2	rna-XM_002453227.2	0.172422	0.42695	0.403846
CpRKD6.6	rna-XM_021449769.1	0.088278	0.31579	0.279546
CpRKD6.7	rna-XM_002452510.1	0.243318	0.518978	0.468841
CpNLP2.2	rna-XM_002446686.2	0.0788102	0.361933	0.217748
CpRKD6.7	rna-XM_002436706.2	0.399896	1.11886	0.357412
CpRKD6.7	rna-XM_002436706.2	0.399896	1.11886	0.357412
CpNLP1.3	rna-XM_021461909.1	0.154978	0.511131	0.303206
CpRKD1.1	rna-XM_002454817.2	0.089269	0.379227	0.235397
CpRKD3.2	rna-XM_021456227.1	0.308745	0.601294	0.513467
CpNLP3.2	rna-XM_002457004.2	0.244127	1.09198	0.223563
CpRKD1.2	rna-XM_021465991.1	0.276083	0.62569	0.441246
CpRKD3.1	rna-XM_021456227.1	0.275272	0.595383	0.462345
CpNLP3.4	rna-XM_002457004.2	0.0442153	0.368986	0.119829
CpRKD1.3	rna-XM_002454817.2	0.08107	0.409142	0.198146
CpNLP1.1	rna-XM_021453869.1	0.0581605	0.315774	0.184184
CpNLP1.2	rna-XM_021461909.1	0.0760463	0.311134	0.244416
CpRKD6.1	rna-XM_002452510.1	0.483903	1.1506	0.420566
CpRKD6.1	rna-XM_002436706.2	0.140281	0.425094	0.330001
CpNLP6.1	rna-XM_002453227.2	0.160634	0.425652	0.377385
CpRKD8.1	rna-XM_002453227.2	0.159211	0.401535	0.396506
CpRKD6.2	rna-XM_002452510.1	0.269453	0.530936	0.507506
CpRKD6.3	rna-XM_002436706.2	0.43472	0.83337	0.521641
CpNLP2.1	rna-XM_002446686.2	0.0736461	0.363163	0.202791
CpRKD4.1	rna-XM_002448294.2	0.124493	0.370816	0.335727
CpRKD4.2	rna-XM_002448294.2	0.120069	0.374522	0.320592
