# Supplementary material for: The evolution and expansion of RWP-RK gene family improve the heat adaptability of elephant grass (Pennisetum purpureum Schum.)
Source: BMC Genomics. 2023 Aug 31;24:510. doi: 10.1186/s12864-023-09550-8 (PMC10472707; doi:10.1186/s12864-023-09550-8)
Supplement: Supplementary file 3 — Additional file 3: Table S2. Expression pattern analysis of RWPs in 5 tissues of Elephant grass. [file 12864_2023_9550_MOESM3_ESM.xlsx]

## Sheet: Sheet1
Table S2. Expression pattern analysis of RWPs in 5 tissues of Elephant grass(TPM)
gene ID	stem tip	Leaf	stem	root	Flower
CpRKD8.1	1.85617	0.54338	0.536188	2.09025	0.447563
CpRKD6.7	0	0.0391242	0	0	0
CpRKD6.6	1.44539	0.457359	0.536872	0.648216	1.20174
CpRKD6.5	0	0	0	0	0
CpRKD6.4	0	0	0	0	0
CpRKD6.3	0	0	0	0	0
CpRKD6.2	0	0	0	0	0
CpRKD6.1	0	0	0	0	0
CpRKD4.3	14.118	7.68533	6.93688	10.1562	9.94113
CpRKD4.2	1.22853	0.92286	0.524199	0.335678	1.02973
CpRKD4.1	2.79923	1.44402	2.41234	2.01439	3.29382
CpRKD3.2	0	0	0	0	0.0182506
CpRKD3.1	0	0	0	0	0.0173242
CpRKD1.8	7.02969	6.02108	3.59065	3.87202	4.6868
CpRKD1.7	0	0	0	0	0
CpRKD1.6	0	0	0	0	0
CpRKD1.5	0	0	0	0	0
CpRKD1.4	8.33683	14.1812	8.3394	10.0979	12.528
CpRKD1.3	9.60621	5.03862	4.48422	8.03986	7.75003
CpRKD1.2	0.0097218	0	0	0	0.0159261
CpRKD1.1	15.1633	8.81849	10.4874	10.7293	10.7093
CpNLP6.2	8.24916	5.38432	0.191584	11.7165	0.864179
CpNLP6.1	3.8093	0.69501	0.596536	2.13072	0.651047
CpNLP5.2	7.79235	14.4156	6.95226	8.62671	3.57781
CpNLP5.1	4.14519	6.71136	3.13824	2.93448	3.71913
CpNLP4.1	8.08185	21.7418	4.63092	5.21561	4.783
CpNLP3.5	0.300516	0.594687	0.139987	0.277389	0.0472524
CpNLP3.4	10.781	21.2021	19.6536	8.54393	7.4586
CpNLP3.3	0.0883838	0.300435	0.0235552	0.0987682	0.11807
CpNLP3.2	0.431057	1.34439	0.0642615	0.594655	0.192194
CpNLP3.1	11.8278	25.8298	28.0294	10.8995	13.77
CpNLP2.2	8.06817	16.5306	32.6119	12.405	14.636
CpNLP2.1	4.56759	13.6201	28.2765	8.04002	12.7556
CpNLP1.3	3.62558	15.8615	11.4765	5.02144	5.17403
CpNLP1.2	5.04979	12.0398	9.90396	4.35598	6.1546
CpNLP1.1	9.96368	29.0407	5.38714	6.94619	4.51951
