# Supplementary material for: The evolution and expansion of RWP-RK gene family improve the heat adaptability of elephant grass (Pennisetum purpureum Schum.)
Source: BMC Genomics. 2023 Aug 31;24:510. doi: 10.1186/s12864-023-09550-8 (PMC10472707; doi:10.1186/s12864-023-09550-8)
Supplement: Supplementary file 4 — Additional file 4: Table S3. Analysis of RWPs promoter hormone-responsive elements in elephant grass. [file 12864_2023_9550_MOESM4_ESM.xlsx]

## Sheet: Sheet1
Table S3. Analysis of RWPs promoter hormone-responsive elements in elephant grass
Gene ID	ID	Motif ID	Motif seq	Motif site	Reaction type
CpNLP1.1	NLP	ABRE	ACGTG	740	cis-acting element involved in the abscisic acid responsiveness
CpNLP1.1	NLP	ABRE	ACGTG	1034	cis-acting element involved in the abscisic acid responsiveness
CpNLP1.1	NLP	ABRE	ACGTG	1405	cis-acting element involved in the abscisic acid responsiveness
CpNLP1.1	NLP	GARE-motif	TCTGTTG	216	gibberellin-responsive element
CpNLP1.1	NLP	GARE-motif	TCTGTTG	359	gibberellin-responsive element
CpNLP1.1	NLP	CGTCA-motif	CGTCA	738	cis-acting regulatory element involved in the MeJA-responsiveness
CpNLP1.1	NLP	CGTCA-motif	CGTCA	1403	cis-acting regulatory element involved in the MeJA-responsiveness
CpNLP1.1	NLP	CGTCA-motif	CGTCA	1667	cis-acting regulatory element involved in the MeJA-responsiveness
CpNLP1.1	NLP	TGACG-motif	TGACG	738	cis-acting regulatory element involved in the MeJA-responsiveness
CpNLP1.1	NLP	TGACG-motif	TGACG	1403	cis-acting regulatory element involved in the MeJA-responsiveness
CpNLP1.1	NLP	TGACG-motif	TGACG	1667	cis-acting regulatory element involved in the MeJA-responsiveness
CpNLP1.1	NLP	TATC-box	TATCCCA	1326	cis-acting element involved in gibberellin-responsiveness
CpNLP1.1	NLP	TATC-box	TATCCCA	1905	cis-acting element involved in gibberellin-responsiveness
CpNLP1.1	NLP	TCA-element	CCATCTTTTT	599	cis-acting element involved in salicylic acid responsiveness
CpNLP1.2	NLP	TCA-element	CCATCTTTTT	262	cis-acting element involved in salicylic acid responsiveness
CpNLP1.2	NLP	TCA-element	CCATCTTTTT	1761	cis-acting element involved in salicylic acid responsiveness
CpNLP1.2	NLP	CGTCA-motif	CGTCA	896	cis-acting regulatory element involved in the MeJA-responsiveness
CpNLP1.2	NLP	CGTCA-motif	CGTCA	952	cis-acting regulatory element involved in the MeJA-responsiveness
CpNLP1.2	NLP	CGTCA-motif	CGTCA	1072	cis-acting regulatory element involved in the MeJA-responsiveness
CpNLP1.2	NLP	CGTCA-motif	CGTCA	1801	cis-acting regulatory element involved in the MeJA-responsiveness
CpNLP1.2	NLP	TGACG-motif	TGACG	896	cis-acting regulatory element involved in the MeJA-responsiveness
CpNLP1.2	NLP	TGACG-motif	TGACG	952	cis-acting regulatory element involved in the MeJA-responsiveness
CpNLP1.2	NLP	TGACG-motif	TGACG	1072	cis-acting regulatory element involved in the MeJA-responsiveness
CpNLP1.2	NLP	TGACG-motif	TGACG	1801	cis-acting regulatory element involved in the MeJA-responsiveness
CpNLP1.2	NLP	GARE-motif	TCTGTTG	566	gibberellin-responsive element
CpNLP1.2	NLP	ABRE	ACGTG	950	cis-acting element involved in the abscisic acid responsiveness
CpNLP1.3	NLP	TCA-element	CCATCTTTTT	1790	cis-acting element involved in salicylic acid responsiveness
CpNLP1.3	NLP	ABRE	ACGTG	878	cis-acting element involved in the abscisic acid responsiveness
CpNLP1.3	NLP	CGTCA-motif	CGTCA	527	cis-acting regulatory element involved in the MeJA-responsiveness
CpNLP1.3	NLP	CGTCA-motif	CGTCA	880	cis-acting regulatory element involved in the MeJA-responsiveness
CpNLP1.3	NLP	CGTCA-motif	CGTCA	1007	cis-acting regulatory element involved in the MeJA-responsiveness
CpNLP1.3	NLP	CGTCA-motif	CGTCA	1629	cis-acting regulatory element involved in the MeJA-responsiveness
CpNLP1.3	NLP	CGTCA-motif	CGTCA	1829	cis-acting regulatory element involved in the MeJA-responsiveness
CpNLP1.3	NLP	TGACG-motif	TGACG	527	cis-acting regulatory element involved in the MeJA-responsiveness
CpNLP1.3	NLP	TGACG-motif	TGACG	880	cis-acting regulatory element involved in the MeJA-responsiveness
CpNLP1.3	NLP	TGACG-motif	TGACG	1007	cis-acting regulatory element involved in the MeJA-responsiveness
CpNLP1.3	NLP	TGACG-motif	TGACG	1629	cis-acting regulatory element involved in the MeJA-responsiveness
CpNLP1.3	NLP	TGACG-motif	TGACG	1829	cis-acting regulatory element involved in the MeJA-responsiveness
CpNLP2.1	NLP	P-box	CCTTTTG	1738	gibberellin-responsive element
CpNLP2.1	NLP	TGACG-motif	TGACG	10	cis-acting regulatory element involved in the MeJA-responsiveness
CpNLP2.1	NLP	TGACG-motif	TGACG	99	cis-acting regulatory element involved in the MeJA-responsiveness
CpNLP2.1	NLP	TGACG-motif	TGACG	185	cis-acting regulatory element involved in the MeJA-responsiveness
CpNLP2.1	NLP	TGACG-motif	TGACG	438	cis-acting regulatory element involved in the MeJA-responsiveness
CpNLP2.1	NLP	TGACG-motif	TGACG	723	cis-acting regulatory element involved in the MeJA-responsiveness
CpNLP2.1	NLP	CGTCA-motif	CGTCA	10	cis-acting regulatory element involved in the MeJA-responsiveness
CpNLP2.1	NLP	CGTCA-motif	CGTCA	99	cis-acting regulatory element involved in the MeJA-responsiveness
CpNLP2.1	NLP	CGTCA-motif	CGTCA	185	cis-acting regulatory element involved in the MeJA-responsiveness
CpNLP2.1	NLP	CGTCA-motif	CGTCA	438	cis-acting regulatory element involved in the MeJA-responsiveness
CpNLP2.1	NLP	CGTCA-motif	CGTCA	723	cis-acting regulatory element involved in the MeJA-responsiveness
CpNLP2.1	NLP	ABRE	ACGTG	624	cis-acting element involved in the abscisic acid responsiveness
CpNLP2.1	NLP	TGA-element	AACGAC	198	auxin-responsive element
CpNLP2.2	NLP	ABRE	ACGTG	271	cis-acting element involved in the abscisic acid responsiveness
CpNLP2.2	NLP	ABRE	ACGTG	398	cis-acting element involved in the abscisic acid responsiveness
CpNLP2.2	NLP	ABRE	ACGTG	580	cis-acting element involved in the abscisic acid responsiveness
CpNLP2.2	NLP	ABRE	AACCCGG	1293	cis-acting element involved in the abscisic acid responsiveness
CpNLP2.2	NLP	TGACG-motif	TGACG	59	cis-acting regulatory element involved in the MeJA-responsiveness
CpNLP2.2	NLP	TGACG-motif	TGACG	143	cis-acting regulatory element involved in the MeJA-responsiveness
CpNLP2.2	NLP	TGACG-motif	TGACG	683	cis-acting regulatory element involved in the MeJA-responsiveness
CpNLP2.2	NLP	TGACG-motif	TGACG	1424	cis-acting regulatory element involved in the MeJA-responsiveness
CpNLP2.2	NLP	CGTCA-motif	CGTCA	59	cis-acting regulatory element involved in the MeJA-responsiveness
CpNLP2.2	NLP	CGTCA-motif	CGTCA	143	cis-acting regulatory element involved in the MeJA-responsiveness
CpNLP2.2	NLP	CGTCA-motif	CGTCA	683	cis-acting regulatory element involved in the MeJA-responsiveness
CpNLP2.2	NLP	CGTCA-motif	CGTCA	1424	cis-acting regulatory element involved in the MeJA-responsiveness
CpNLP2.2	NLP	P-box	CCTTTTG	807	gibberellin-responsive element
CpNLP2.2	NLP	P-box	CCTTTTG	1740	gibberellin-responsive element
CpNLP2.2	NLP	TGA-element	AACGAC	153	auxin-responsive element
CpNLP2.2	NLP	TCA-element	CCATCTTTTT	808	cis-acting element involved in salicylic acid responsiveness
CpNLP3.1	NLP	ABRE	GCCGCGTGGC	276	cis-acting element involved in the abscisic acid responsiveness
CpNLP3.1	NLP	ABRE	CACGTG	392	cis-acting element involved in the abscisic acid responsiveness
CpNLP3.1	NLP	ABRE	ACGTG	393	cis-acting element involved in the abscisic acid responsiveness
CpNLP3.1	NLP	ABRE	ACGTG	441	cis-acting element involved in the abscisic acid responsiveness
CpNLP3.1	NLP	ABRE	ACGTG	584	cis-acting element involved in the abscisic acid responsiveness
CpNLP3.1	NLP	ABRE	GACACGTGGC	934	cis-acting element involved in the abscisic acid responsiveness
CpNLP3.1	NLP	GARE-motif	TCTGTTG	1668	gibberellin-responsive element
CpNLP3.1	NLP	TGACG-motif	TGACG	330	cis-acting regulatory element involved in the MeJA-responsiveness
CpNLP3.1	NLP	TGACG-motif	TGACG	1529	cis-acting regulatory element involved in the MeJA-responsiveness
CpNLP3.1	NLP	CGTCA-motif	CGTCA	330	cis-acting regulatory element involved in the MeJA-responsiveness
CpNLP3.1	NLP	CGTCA-motif	CGTCA	1529	cis-acting regulatory element involved in the MeJA-responsiveness
CpNLP3.2	NLP	ABRE	CACGTG	400	cis-acting element involved in the abscisic acid responsiveness
CpNLP3.2	NLP	ABRE	ACGTG	401	cis-acting element involved in the abscisic acid responsiveness
CpNLP3.2	NLP	P-box	CCTTTTG	1830	gibberellin-responsive element
CpNLP3.2	NLP	TGA-element	AACGAC	1014	auxin-responsive element
CpNLP3.3	NLP	CGTCA-motif	CGTCA	1772	cis-acting regulatory element involved in the MeJA-responsiveness
CpNLP3.3	NLP	CGTCA-motif	CGTCA	1784	cis-acting regulatory element involved in the MeJA-responsiveness
CpNLP3.3	NLP	TGACG-motif	TGACG	1772	cis-acting regulatory element involved in the MeJA-responsiveness
CpNLP3.3	NLP	TGACG-motif	TGACG	1784	cis-acting regulatory element involved in the MeJA-responsiveness
CpNLP3.3	NLP	GARE-motif	TCTGTTG	1508	gibberellin-responsive element
CpNLP3.3	NLP	ABRE	ACGTG	666	cis-acting element involved in the abscisic acid responsiveness
CpNLP3.3	NLP	ABRE	ACGTG	1013	cis-acting element involved in the abscisic acid responsiveness
CpNLP3.3	NLP	TGA-element	AACGAC	1126	auxin-responsive element
CpNLP3.4	NLP	P-box	CCTTTTG	926	gibberellin-responsive element
CpNLP3.4	NLP	TGACG-motif	TGACG	1777	cis-acting regulatory element involved in the MeJA-responsiveness
CpNLP3.4	NLP	CGTCA-motif	CGTCA	1777	cis-acting regulatory element involved in the MeJA-responsiveness
CpNLP3.4	NLP	ABRE	TACGGTC	255	cis-acting element involved in the abscisic acid responsiveness
CpNLP3.4	NLP	ABRE	ACGTG	319	cis-acting element involved in the abscisic acid responsiveness
CpNLP3.4	NLP	ABRE	CGCACGTGTC	1732	cis-acting element involved in the abscisic acid responsiveness
CpNLP3.4	NLP	ABRE	CACGTG	1734	cis-acting element involved in the abscisic acid responsiveness
CpNLP3.4	NLP	ABRE	ACGTG	1735	cis-acting element involved in the abscisic acid responsiveness
CpNLP3.5	NLP	ABRE	ACGTG	1016	cis-acting element involved in the abscisic acid responsiveness
CpNLP3.5	NLP	CGTCA-motif	CGTCA	1457	cis-acting regulatory element involved in the MeJA-responsiveness
CpNLP3.5	NLP	CGTCA-motif	CGTCA	1774	cis-acting regulatory element involved in the MeJA-responsiveness
CpNLP3.5	NLP	TGACG-motif	TGACG	1457	cis-acting regulatory element involved in the MeJA-responsiveness
CpNLP3.5	NLP	TGACG-motif	TGACG	1774	cis-acting regulatory element involved in the MeJA-responsiveness
CpNLP4.1	NLP	P-box	CCTTTTG	1596	gibberellin-responsive element
CpNLP4.1	NLP	TGACG-motif	TGACG	1619	cis-acting regulatory element involved in the MeJA-responsiveness
CpNLP4.1	NLP	CGTCA-motif	CGTCA	1619	cis-acting regulatory element involved in the MeJA-responsiveness
CpNLP4.1	NLP	TCA-element	CCATCTTTTT	1692	cis-acting element involved in salicylic acid responsiveness
CpNLP5.1	NLP	CGTCA-motif	CGTCA	687	cis-acting regulatory element involved in the MeJA-responsiveness
CpNLP5.1	NLP	TGACG-motif	TGACG	687	cis-acting regulatory element involved in the MeJA-responsiveness
CpNLP5.1	NLP	ABRE	CGTACGTGCA	206	cis-acting element involved in the abscisic acid responsiveness
CpNLP5.1	NLP	ABRE	ACGTG	209	cis-acting element involved in the abscisic acid responsiveness
CpNLP5.1	NLP	TGA-element	AACGAC	1215	auxin-responsive element
CpNLP5.2	NLP	TGA-element	AACGAC	1113	auxin-responsive element
CpNLP5.2	NLP	TGA-element	AACGAC	1700	auxin-responsive element
CpNLP5.2	NLP	P-box	CCTTTTG	1715	gibberellin-responsive element
CpNLP5.2	NLP	TGACG-motif	TGACG	1465	cis-acting regulatory element involved in the MeJA-responsiveness
CpNLP5.2	NLP	CGTCA-motif	CGTCA	1465	cis-acting regulatory element involved in the MeJA-responsiveness
CpNLP5.2	NLP	GARE-motif	TCTGTTG	278	gibberellin-responsive element
CpNLP5.2	NLP	GARE-motif	TCTGTTG	412	gibberellin-responsive element
CpNLP5.2	NLP	ABRE	ACGTG	331	cis-acting element involved in the abscisic acid responsiveness
CpNLP5.2	NLP	ABRE	ACGTG	465	cis-acting element involved in the abscisic acid responsiveness
CpNLP5.2	NLP	ABRE	CGCACGTGTC	737	cis-acting element involved in the abscisic acid responsiveness
CpNLP5.2	NLP	ABRE	ACGTG	739	cis-acting element involved in the abscisic acid responsiveness
CpNLP5.2	NLP	ABRE	ACGTG	1478	cis-acting element involved in the abscisic acid responsiveness
CpNLP5.2	NLP	ABRE	GACACGTACGT	1479	cis-acting element involved in the abscisic acid responsiveness
CpNLP5.2	NLP	ABRE	ACGTG	1768	cis-acting element involved in the abscisic acid responsiveness
CpNLP6.1	NLP	CGTCA-motif	CGTCA	775	cis-acting regulatory element involved in the MeJA-responsiveness
CpNLP6.1	NLP	CGTCA-motif	CGTCA	793	cis-acting regulatory element involved in the MeJA-responsiveness
CpNLP6.1	NLP	TGACG-motif	TGACG	775	cis-acting regulatory element involved in the MeJA-responsiveness
CpNLP6.1	NLP	TGACG-motif	TGACG	793	cis-acting regulatory element involved in the MeJA-responsiveness
CpNLP6.1	NLP	ABRE	CGCACGTGTC	632	cis-acting element involved in the abscisic acid responsiveness
CpNLP6.1	NLP	ABRE	ACGTG	777	cis-acting element involved in the abscisic acid responsiveness
CpNLP6.1	NLP	ABRE	CACGTG	991	cis-acting element involved in the abscisic acid responsiveness
CpNLP6.1	NLP	ABRE	ACGTG	992	cis-acting element involved in the abscisic acid responsiveness
CpNLP6.1	NLP	ABRE	AACCCGG	1710	cis-acting element involved in the abscisic acid responsiveness
CpNLP6.1	NLP	TCA-element	CCATCTTTTT	1526	cis-acting element involved in salicylic acid responsiveness
CpNLP6.2	NLP	ABRE	ACGTG	1032	cis-acting element involved in the abscisic acid responsiveness
CpNLP6.2	NLP	ABRE	ACGTG	1228	cis-acting element involved in the abscisic acid responsiveness
CpNLP6.2	NLP	ABRE	AACCCGG	1716	cis-acting element involved in the abscisic acid responsiveness
CpNLP6.2	NLP	ABRE	ACGTG	1993	cis-acting element involved in the abscisic acid responsiveness
CpNLP6.2	NLP	CGTCA-motif	CGTCA	1030	cis-acting regulatory element involved in the MeJA-responsiveness
CpNLP6.2	NLP	CGTCA-motif	CGTCA	1047	cis-acting regulatory element involved in the MeJA-responsiveness
CpNLP6.2	NLP	CGTCA-motif	CGTCA	1146	cis-acting regulatory element involved in the MeJA-responsiveness
CpNLP6.2	NLP	TGACG-motif	TGACG	1030	cis-acting regulatory element involved in the MeJA-responsiveness
CpNLP6.2	NLP	TGACG-motif	TGACG	1047	cis-acting regulatory element involved in the MeJA-responsiveness
CpNLP6.2	NLP	TGACG-motif	TGACG	1146	cis-acting regulatory element involved in the MeJA-responsiveness
CpNLP6.2	NLP	TGA-element	AACGAC	1051	auxin-responsive element
CpNLP6.2	NLP	TCA-element	CCATCTTTTT	604	cis-acting element involved in salicylic acid responsiveness
CpRKD1.1	RKD	TGA-element	AACGAC	30	auxin-responsive element
CpRKD1.1	RKD	ABRE	CACGTG	125	cis-acting element involved in the abscisic acid responsiveness
CpRKD1.1	RKD	ABRE	ACGTG	126	cis-acting element involved in the abscisic acid responsiveness
CpRKD1.1	RKD	ABRE	CACGTG	690	cis-acting element involved in the abscisic acid responsiveness
CpRKD1.1	RKD	ABRE	ACGTG	691	cis-acting element involved in the abscisic acid responsiveness
CpRKD1.1	RKD	ABRE	ACGTG	756	cis-acting element involved in the abscisic acid responsiveness
CpRKD1.1	RKD	ABRE	ACGTG	854	cis-acting element involved in the abscisic acid responsiveness
CpRKD1.1	RKD	ABRE	AACCCGG	1719	cis-acting element involved in the abscisic acid responsiveness
CpRKD1.1	RKD	CGTCA-motif	CGTCA	330	cis-acting regulatory element involved in the MeJA-responsiveness
CpRKD1.1	RKD	CGTCA-motif	CGTCA	670	cis-acting regulatory element involved in the MeJA-responsiveness
CpRKD1.1	RKD	CGTCA-motif	CGTCA	1211	cis-acting regulatory element involved in the MeJA-responsiveness
CpRKD1.1	RKD	CGTCA-motif	CGTCA	1979	cis-acting regulatory element involved in the MeJA-responsiveness
CpRKD1.1	RKD	TGACG-motif	TGACG	330	cis-acting regulatory element involved in the MeJA-responsiveness
CpRKD1.1	RKD	TGACG-motif	TGACG	670	cis-acting regulatory element involved in the MeJA-responsiveness
CpRKD1.1	RKD	TGACG-motif	TGACG	1211	cis-acting regulatory element involved in the MeJA-responsiveness
CpRKD1.1	RKD	TGACG-motif	TGACG	1979	cis-acting regulatory element involved in the MeJA-responsiveness
CpRKD1.2	RKD	ABRE	ACGTG	611	cis-acting element involved in the abscisic acid responsiveness
CpRKD1.2	RKD	ABRE	ACGTG	753	cis-acting element involved in the abscisic acid responsiveness
CpRKD1.2	RKD	ABRE	ACGTG	1764	cis-acting element involved in the abscisic acid responsiveness
CpRKD1.2	RKD	ABRE	GCCGCGTGGC	1929	cis-acting element involved in the abscisic acid responsiveness
CpRKD1.2	RKD	ABRE	ACGTG	1984	cis-acting element involved in the abscisic acid responsiveness
CpRKD1.2	RKD	CGTCA-motif	CGTCA	1011	cis-acting regulatory element involved in the MeJA-responsiveness
CpRKD1.2	RKD	CGTCA-motif	CGTCA	1429	cis-acting regulatory element involved in the MeJA-responsiveness
CpRKD1.2	RKD	CGTCA-motif	CGTCA	1784	cis-acting regulatory element involved in the MeJA-responsiveness
CpRKD1.2	RKD	CGTCA-motif	CGTCA	1842	cis-acting regulatory element involved in the MeJA-responsiveness
CpRKD1.2	RKD	TGACG-motif	TGACG	1011	cis-acting regulatory element involved in the MeJA-responsiveness
CpRKD1.2	RKD	TGACG-motif	TGACG	1429	cis-acting regulatory element involved in the MeJA-responsiveness
CpRKD1.2	RKD	TGACG-motif	TGACG	1784	cis-acting regulatory element involved in the MeJA-responsiveness
CpRKD1.2	RKD	TGACG-motif	TGACG	1842	cis-acting regulatory element involved in the MeJA-responsiveness
CpRKD1.3	RKD	CGTCA-motif	CGTCA	1349	cis-acting regulatory element involved in the MeJA-responsiveness
CpRKD1.3	RKD	CGTCA-motif	CGTCA	1503	cis-acting regulatory element involved in the MeJA-responsiveness
CpRKD1.3	RKD	TGACG-motif	TGACG	1349	cis-acting regulatory element involved in the MeJA-responsiveness
CpRKD1.3	RKD	TGACG-motif	TGACG	1503	cis-acting regulatory element involved in the MeJA-responsiveness
CpRKD1.3	RKD	ABRE	CACGTG	267	cis-acting element involved in the abscisic acid responsiveness
CpRKD1.3	RKD	ABRE	ACGTG	268	cis-acting element involved in the abscisic acid responsiveness
CpRKD1.3	RKD	ABRE	ACGTG	333	cis-acting element involved in the abscisic acid responsiveness
CpRKD1.3	RKD	ABRE	ACGTG	429	cis-acting element involved in the abscisic acid responsiveness
CpRKD1.3	RKD	ABRE	AACCCGG	1885	cis-acting element involved in the abscisic acid responsiveness
CpRKD1.3	RKD	TCA-element	CCATCTTTTT	1262	cis-acting element involved in salicylic acid responsiveness
CpRKD1.4	RKD	CGTCA-motif	CGTCA	552	cis-acting regulatory element involved in the MeJA-responsiveness
CpRKD1.4	RKD	CGTCA-motif	CGTCA	1697	cis-acting regulatory element involved in the MeJA-responsiveness
CpRKD1.4	RKD	TGACG-motif	TGACG	552	cis-acting regulatory element involved in the MeJA-responsiveness
CpRKD1.4	RKD	TGACG-motif	TGACG	1697	cis-acting regulatory element involved in the MeJA-responsiveness
CpRKD1.4	RKD	ABRE	CGTACGTGCA	853	cis-acting element involved in the abscisic acid responsiveness
CpRKD1.4	RKD	ABRE	ACGTG	855	cis-acting element involved in the abscisic acid responsiveness
CpRKD1.4	RKD	ABRE	ACGTG	883	cis-acting element involved in the abscisic acid responsiveness
CpRKD1.4	RKD	TGA-element	AACGAC	1778	auxin-responsive element
CpRKD1.5	RKD	ABRE	ACGTG	213	cis-acting element involved in the abscisic acid responsiveness
CpRKD1.5	RKD	ABRE	ACGTG	1258	cis-acting element involved in the abscisic acid responsiveness
CpRKD1.5	RKD	ABRE	ACGTG	1980	cis-acting element involved in the abscisic acid responsiveness
CpRKD1.5	RKD	CGTCA-motif	CGTCA	211	cis-acting regulatory element involved in the MeJA-responsiveness
CpRKD1.5	RKD	CGTCA-motif	CGTCA	966	cis-acting regulatory element involved in the MeJA-responsiveness
CpRKD1.5	RKD	CGTCA-motif	CGTCA	1476	cis-acting regulatory element involved in the MeJA-responsiveness
CpRKD1.5	RKD	CGTCA-motif	CGTCA	1836	cis-acting regulatory element involved in the MeJA-responsiveness
CpRKD1.5	RKD	CGTCA-motif	CGTCA	1982	cis-acting regulatory element involved in the MeJA-responsiveness
CpRKD1.5	RKD	CGTCA-motif	CGTCA	1990	cis-acting regulatory element involved in the MeJA-responsiveness
CpRKD1.5	RKD	TGACG-motif	TGACG	211	cis-acting regulatory element involved in the MeJA-responsiveness
CpRKD1.5	RKD	TGACG-motif	TGACG	966	cis-acting regulatory element involved in the MeJA-responsiveness
CpRKD1.5	RKD	TGACG-motif	TGACG	1476	cis-acting regulatory element involved in the MeJA-responsiveness
CpRKD1.5	RKD	TGACG-motif	TGACG	1836	cis-acting regulatory element involved in the MeJA-responsiveness
CpRKD1.5	RKD	TGACG-motif	TGACG	1982	cis-acting regulatory element involved in the MeJA-responsiveness
CpRKD1.5	RKD	TGACG-motif	TGACG	1990	cis-acting regulatory element involved in the MeJA-responsiveness
CpRKD1.6	RKD	CGTCA-motif	CGTCA	179	cis-acting regulatory element involved in the MeJA-responsiveness
CpRKD1.6	RKD	CGTCA-motif	CGTCA	937	cis-acting regulatory element involved in the MeJA-responsiveness
CpRKD1.6	RKD	CGTCA-motif	CGTCA	1237	cis-acting regulatory element involved in the MeJA-responsiveness
CpRKD1.6	RKD	CGTCA-motif	CGTCA	1455	cis-acting regulatory element involved in the MeJA-responsiveness
CpRKD1.6	RKD	CGTCA-motif	CGTCA	1825	cis-acting regulatory element involved in the MeJA-responsiveness
CpRKD1.6	RKD	CGTCA-motif	CGTCA	1982	cis-acting regulatory element involved in the MeJA-responsiveness
CpRKD1.6	RKD	CGTCA-motif	CGTCA	1990	cis-acting regulatory element involved in the MeJA-responsiveness
CpRKD1.6	RKD	TGACG-motif	TGACG	179	cis-acting regulatory element involved in the MeJA-responsiveness
CpRKD1.6	RKD	TGACG-motif	TGACG	937	cis-acting regulatory element involved in the MeJA-responsiveness
CpRKD1.6	RKD	TGACG-motif	TGACG	1237	cis-acting regulatory element involved in the MeJA-responsiveness
CpRKD1.6	RKD	TGACG-motif	TGACG	1455	cis-acting regulatory element involved in the MeJA-responsiveness
CpRKD1.6	RKD	TGACG-motif	TGACG	1825	cis-acting regulatory element involved in the MeJA-responsiveness
CpRKD1.6	RKD	TGACG-motif	TGACG	1982	cis-acting regulatory element involved in the MeJA-responsiveness
CpRKD1.6	RKD	TGACG-motif	TGACG	1990	cis-acting regulatory element involved in the MeJA-responsiveness
CpRKD1.6	RKD	ABRE	ACGTG	181	cis-acting element involved in the abscisic acid responsiveness
CpRKD1.6	RKD	ABRE	ACGTG	1235	cis-acting element involved in the abscisic acid responsiveness
CpRKD1.6	RKD	ABRE	GCCGCGTGGC	1916	cis-acting element involved in the abscisic acid responsiveness
CpRKD1.6	RKD	ABRE	ACGTG	1980	cis-acting element involved in the abscisic acid responsiveness
CpRKD1.7	RKD	TGACG-motif	TGACG	184	cis-acting regulatory element involved in the MeJA-responsiveness
CpRKD1.7	RKD	TGACG-motif	TGACG	938	cis-acting regulatory element involved in the MeJA-responsiveness
CpRKD1.7	RKD	TGACG-motif	TGACG	1455	cis-acting regulatory element involved in the MeJA-responsiveness
CpRKD1.7	RKD	TGACG-motif	TGACG	1461	cis-acting regulatory element involved in the MeJA-responsiveness
CpRKD1.7	RKD	TGACG-motif	TGACG	1825	cis-acting regulatory element involved in the MeJA-responsiveness
CpRKD1.7	RKD	TGACG-motif	TGACG	1982	cis-acting regulatory element involved in the MeJA-responsiveness
CpRKD1.7	RKD	TGACG-motif	TGACG	1990	cis-acting regulatory element involved in the MeJA-responsiveness
CpRKD1.7	RKD	CGTCA-motif	CGTCA	184	cis-acting regulatory element involved in the MeJA-responsiveness
CpRKD1.7	RKD	CGTCA-motif	CGTCA	938	cis-acting regulatory element involved in the MeJA-responsiveness
CpRKD1.7	RKD	CGTCA-motif	CGTCA	1455	cis-acting regulatory element involved in the MeJA-responsiveness
CpRKD1.7	RKD	CGTCA-motif	CGTCA	1461	cis-acting regulatory element involved in the MeJA-responsiveness
CpRKD1.7	RKD	CGTCA-motif	CGTCA	1825	cis-acting regulatory element involved in the MeJA-responsiveness
CpRKD1.7	RKD	CGTCA-motif	CGTCA	1982	cis-acting regulatory element involved in the MeJA-responsiveness
CpRKD1.7	RKD	CGTCA-motif	CGTCA	1990	cis-acting regulatory element involved in the MeJA-responsiveness
CpRKD1.7	RKD	ABRE	ACGTG	186	cis-acting element involved in the abscisic acid responsiveness
CpRKD1.7	RKD	ABRE	ACGTG	1231	cis-acting element involved in the abscisic acid responsiveness
CpRKD1.7	RKD	ABRE	GCCGCGTGGC	1916	cis-acting element involved in the abscisic acid responsiveness
CpRKD1.7	RKD	ABRE	ACGTG	1980	cis-acting element involved in the abscisic acid responsiveness
CpRKD1.8	RKD	TATC-box	TATCCCA	100	cis-acting element involved in gibberellin-responsiveness
CpRKD1.8	RKD	ABRE	ACGTG	612	cis-acting element involved in the abscisic acid responsiveness
CpRKD1.8	RKD	ABRE	CGTACGTGCA	666	cis-acting element involved in the abscisic acid responsiveness
CpRKD1.8	RKD	ABRE	ACGTG	668	cis-acting element involved in the abscisic acid responsiveness
CpRKD1.8	RKD	ABRE	ACGTG	696	cis-acting element involved in the abscisic acid responsiveness
CpRKD1.8	RKD	ABRE	ACGTG	870	cis-acting element involved in the abscisic acid responsiveness
CpRKD1.8	RKD	ABRE	ACGTG	1036	cis-acting element involved in the abscisic acid responsiveness
CpRKD1.8	RKD	ABRE	CGCACGTGTC	1192	cis-acting element involved in the abscisic acid responsiveness
CpRKD1.8	RKD	CGTCA-motif	CGTCA	286	cis-acting regulatory element involved in the MeJA-responsiveness
CpRKD1.8	RKD	CGTCA-motif	CGTCA	933	cis-acting regulatory element involved in the MeJA-responsiveness
CpRKD1.8	RKD	CGTCA-motif	CGTCA	1695	cis-acting regulatory element involved in the MeJA-responsiveness
CpRKD1.8	RKD	TGACG-motif	TGACG	286	cis-acting regulatory element involved in the MeJA-responsiveness
CpRKD1.8	RKD	TGACG-motif	TGACG	933	cis-acting regulatory element involved in the MeJA-responsiveness
CpRKD1.8	RKD	TGACG-motif	TGACG	1695	cis-acting regulatory element involved in the MeJA-responsiveness
CpRKD3.1	RKD	ABRE	ACGTG	322	cis-acting element involved in the abscisic acid responsiveness
CpRKD3.1	RKD	ABRE	ACGTG	632	cis-acting element involved in the abscisic acid responsiveness
CpRKD3.1	RKD	ABRE	ACGTG	756	cis-acting element involved in the abscisic acid responsiveness
CpRKD3.1	RKD	ABRE	ACGTG	897	cis-acting element involved in the abscisic acid responsiveness
CpRKD3.1	RKD	ABRE	ACGTG	1787	cis-acting element involved in the abscisic acid responsiveness
CpRKD3.1	RKD	TGACG-motif	TGACG	399	cis-acting regulatory element involved in the MeJA-responsiveness
CpRKD3.1	RKD	TGACG-motif	TGACG	1805	cis-acting regulatory element involved in the MeJA-responsiveness
CpRKD3.1	RKD	CGTCA-motif	CGTCA	399	cis-acting regulatory element involved in the MeJA-responsiveness
CpRKD3.1	RKD	CGTCA-motif	CGTCA	1805	cis-acting regulatory element involved in the MeJA-responsiveness
CpRKD3.1	RKD	AuxRR-core	GGTCCAT	579	cis-acting regulatory element involved in auxin responsiveness
CpRKD3.2	RKD	TGACG-motif	TGACG	441	cis-acting regulatory element involved in the MeJA-responsiveness
CpRKD3.2	RKD	TGACG-motif	TGACG	777	cis-acting regulatory element involved in the MeJA-responsiveness
CpRKD3.2	RKD	TGACG-motif	TGACG	1834	cis-acting regulatory element involved in the MeJA-responsiveness
CpRKD3.2	RKD	TGACG-motif	TGACG	1853	cis-acting regulatory element involved in the MeJA-responsiveness
CpRKD3.2	RKD	CGTCA-motif	CGTCA	441	cis-acting regulatory element involved in the MeJA-responsiveness
CpRKD3.2	RKD	CGTCA-motif	CGTCA	777	cis-acting regulatory element involved in the MeJA-responsiveness
CpRKD3.2	RKD	CGTCA-motif	CGTCA	1834	cis-acting regulatory element involved in the MeJA-responsiveness
CpRKD3.2	RKD	CGTCA-motif	CGTCA	1853	cis-acting regulatory element involved in the MeJA-responsiveness
CpRKD3.2	RKD	ABRE	ACGTG	482	cis-acting element involved in the abscisic acid responsiveness
CpRKD3.2	RKD	ABRE	CACGTG	502	cis-acting element involved in the abscisic acid responsiveness
CpRKD3.2	RKD	ABRE	ACGTG	503	cis-acting element involved in the abscisic acid responsiveness
CpRKD3.2	RKD	ABRE	ACGTG	859	cis-acting element involved in the abscisic acid responsiveness
CpRKD3.2	RKD	ABRE	ACGTG	1816	cis-acting element involved in the abscisic acid responsiveness
CpRKD3.2	RKD	TGA-element	AACGAC	329	auxin-responsive element
CpRKD3.2	RKD	TGA-element	AACGAC	926	auxin-responsive element
CpRKD4.1	RKD	TGACG-motif	TGACG	1741	cis-acting regulatory element involved in the MeJA-responsiveness
CpRKD4.1	RKD	CGTCA-motif	CGTCA	1741	cis-acting regulatory element involved in the MeJA-responsiveness
CpRKD4.1	RKD	ABRE	AACCCGG	536	cis-acting element involved in the abscisic acid responsiveness
CpRKD4.1	RKD	ABRE	ACGTG	1739	cis-acting element involved in the abscisic acid responsiveness
CpRKD4.1	RKD	GARE-motif	TCTGTTG	1828	gibberellin-responsive element
CpRKD4.2	RKD	TGACG-motif	TGACG	1741	cis-acting regulatory element involved in the MeJA-responsiveness
CpRKD4.2	RKD	CGTCA-motif	CGTCA	1741	cis-acting regulatory element involved in the MeJA-responsiveness
CpRKD4.2	RKD	P-box	CCTTTTG	470	gibberellin-responsive element
CpRKD4.2	RKD	ABRE	AACCCGG	759	cis-acting element involved in the abscisic acid responsiveness
CpRKD4.2	RKD	ABRE	AACCCGG	1435	cis-acting element involved in the abscisic acid responsiveness
CpRKD4.2	RKD	ABRE	ACGTG	1739	cis-acting element involved in the abscisic acid responsiveness
CpRKD4.3	RKD	TGA-element	AACGAC	1644	auxin-responsive element
CpRKD4.3	RKD	ABRE	CACGTG	546	cis-acting element involved in the abscisic acid responsiveness
CpRKD4.3	RKD	ABRE	ACGTG	547	cis-acting element involved in the abscisic acid responsiveness
CpRKD4.3	RKD	ABRE	GCCGCGTGGC	1488	cis-acting element involved in the abscisic acid responsiveness
CpRKD4.3	RKD	TGACG-motif	TGACG	420	cis-acting regulatory element involved in the MeJA-responsiveness
CpRKD4.3	RKD	TGACG-motif	TGACG	453	cis-acting regulatory element involved in the MeJA-responsiveness
CpRKD4.3	RKD	TGACG-motif	TGACG	718	cis-acting regulatory element involved in the MeJA-responsiveness
CpRKD4.3	RKD	TGACG-motif	TGACG	1330	cis-acting regulatory element involved in the MeJA-responsiveness
CpRKD4.3	RKD	TGACG-motif	TGACG	1811	cis-acting regulatory element involved in the MeJA-responsiveness
CpRKD4.3	RKD	CGTCA-motif	CGTCA	420	cis-acting regulatory element involved in the MeJA-responsiveness
CpRKD4.3	RKD	CGTCA-motif	CGTCA	453	cis-acting regulatory element involved in the MeJA-responsiveness
CpRKD4.3	RKD	CGTCA-motif	CGTCA	718	cis-acting regulatory element involved in the MeJA-responsiveness
CpRKD4.3	RKD	CGTCA-motif	CGTCA	1330	cis-acting regulatory element involved in the MeJA-responsiveness
CpRKD4.3	RKD	CGTCA-motif	CGTCA	1811	cis-acting regulatory element involved in the MeJA-responsiveness
CpRKD6.1	RKD	ABRE	CACGTG	15	cis-acting element involved in the abscisic acid responsiveness
CpRKD6.1	RKD	ABRE	ACGTG	16	cis-acting element involved in the abscisic acid responsiveness
CpRKD6.1	RKD	CGTCA-motif	CGTCA	1237	cis-acting regulatory element involved in the MeJA-responsiveness
CpRKD6.1	RKD	TGACG-motif	TGACG	1237	cis-acting regulatory element involved in the MeJA-responsiveness
CpRKD6.2	RKD	TCA-element	TCAGAAGAGG	1123	cis-acting element involved in salicylic acid responsiveness
CpRKD6.2	RKD	ABRE	GCAACGTGTC	164	cis-acting element involved in the abscisic acid responsiveness
CpRKD6.2	RKD	ABRE	GACACGTGGC	351	cis-acting element involved in the abscisic acid responsiveness
CpRKD6.2	RKD	ABRE	CACGTG	353	cis-acting element involved in the abscisic acid responsiveness
CpRKD6.2	RKD	ABRE	ACGTG	354	cis-acting element involved in the abscisic acid responsiveness
CpRKD6.2	RKD	ABRE	ACGTG	822	cis-acting element involved in the abscisic acid responsiveness
CpRKD6.2	RKD	ABRE	CGTACGTGCA	1860	cis-acting element involved in the abscisic acid responsiveness
CpRKD6.2	RKD	P-box	CCTTTTG	884	gibberellin-responsive element
CpRKD6.2	RKD	TGACG-motif	TGACG	1301	cis-acting regulatory element involved in the MeJA-responsiveness
CpRKD6.2	RKD	CGTCA-motif	CGTCA	1301	cis-acting regulatory element involved in the MeJA-responsiveness
CpRKD6.3	RKD	TCA-element	TCAGAAGAGG	317	cis-acting element involved in salicylic acid responsiveness
CpRKD6.3	RKD	TGA-element	AACGAC	1989	auxin-responsive element
CpRKD6.3	RKD	ABRE	CACGTG	66	cis-acting element involved in the abscisic acid responsiveness
CpRKD6.3	RKD	ABRE	ACGTG	67	cis-acting element involved in the abscisic acid responsiveness
CpRKD6.3	RKD	ABRE	CACGTG	383	cis-acting element involved in the abscisic acid responsiveness
CpRKD6.3	RKD	ABRE	ACGTG	384	cis-acting element involved in the abscisic acid responsiveness
CpRKD6.3	RKD	ABRE	ACGTG	421	cis-acting element involved in the abscisic acid responsiveness
CpRKD6.3	RKD	ABRE	ACGTG	1848	cis-acting element involved in the abscisic acid responsiveness
CpRKD6.3	RKD	TGACG-motif	TGACG	1596	cis-acting regulatory element involved in the MeJA-responsiveness
CpRKD6.3	RKD	TGACG-motif	TGACG	1811	cis-acting regulatory element involved in the MeJA-responsiveness
CpRKD6.3	RKD	CGTCA-motif	CGTCA	1596	cis-acting regulatory element involved in the MeJA-responsiveness
CpRKD6.3	RKD	CGTCA-motif	CGTCA	1811	cis-acting regulatory element involved in the MeJA-responsiveness
CpRKD6.4	RKD	P-box	CCTTTTG	1019	gibberellin-responsive element
CpRKD6.4	RKD	CGTCA-motif	CGTCA	541	cis-acting regulatory element involved in the MeJA-responsiveness
CpRKD6.4	RKD	CGTCA-motif	CGTCA	722	cis-acting regulatory element involved in the MeJA-responsiveness
CpRKD6.4	RKD	CGTCA-motif	CGTCA	1445	cis-acting regulatory element involved in the MeJA-responsiveness
CpRKD6.4	RKD	CGTCA-motif	CGTCA	1460	cis-acting regulatory element involved in the MeJA-responsiveness
CpRKD6.4	RKD	TGACG-motif	TGACG	541	cis-acting regulatory element involved in the MeJA-responsiveness
CpRKD6.4	RKD	TGACG-motif	TGACG	722	cis-acting regulatory element involved in the MeJA-responsiveness
CpRKD6.4	RKD	TGACG-motif	TGACG	1445	cis-acting regulatory element involved in the MeJA-responsiveness
CpRKD6.4	RKD	TGACG-motif	TGACG	1460	cis-acting regulatory element involved in the MeJA-responsiveness
CpRKD6.4	RKD	ABRE	TACGGTC	235	cis-acting element involved in the abscisic acid responsiveness
CpRKD6.4	RKD	ABRE	AACCCGG	704	cis-acting element involved in the abscisic acid responsiveness
CpRKD6.4	RKD	ABRE	GCCGCGTGGC	732	cis-acting element involved in the abscisic acid responsiveness
CpRKD6.4	RKD	ABRE	GCCGCGTGGC	1079	cis-acting element involved in the abscisic acid responsiveness
CpRKD6.4	RKD	TGA-element	AACGAC	978	auxin-responsive element
CpRKD6.5	RKD	ABRE	GACACGTACGT	1301	cis-acting element involved in the abscisic acid responsiveness
CpRKD6.5	RKD	ABRE	CGCACGTGTC	1302	cis-acting element involved in the abscisic acid responsiveness
CpRKD6.5	RKD	ABRE	TACGTGTC	1304	cis-acting element involved in the abscisic acid responsiveness
CpRKD6.5	RKD	ABRE	ACGTG	1305	cis-acting element involved in the abscisic acid responsiveness
CpRKD6.5	RKD	ABRE	ACGTG	1451	cis-acting element involved in the abscisic acid responsiveness
CpRKD6.5	RKD	CGTCA-motif	CGTCA	1484	cis-acting regulatory element involved in the MeJA-responsiveness
CpRKD6.5	RKD	TGACG-motif	TGACG	1484	cis-acting regulatory element involved in the MeJA-responsiveness
CpRKD6.6	RKD	GARE-motif	TCTGTTG	323	gibberellin-responsive element
CpRKD6.6	RKD	ABRE	CACGTG	78	cis-acting element involved in the abscisic acid responsiveness
CpRKD6.6	RKD	ABRE	ACGTG	79	cis-acting element involved in the abscisic acid responsiveness
CpRKD6.6	RKD	ABRE	ACGTG	319	cis-acting element involved in the abscisic acid responsiveness
CpRKD6.6	RKD	ABRE	ACGTG	375	cis-acting element involved in the abscisic acid responsiveness
CpRKD6.6	RKD	ABRE	ACGTG	803	cis-acting element involved in the abscisic acid responsiveness
CpRKD6.6	RKD	ABRE	ACGTG	837	cis-acting element involved in the abscisic acid responsiveness
CpRKD6.6	RKD	ABRE	ACGTG	1237	cis-acting element involved in the abscisic acid responsiveness
CpRKD6.6	RKD	ABRE	ACGTG	1765	cis-acting element involved in the abscisic acid responsiveness
CpRKD6.6	RKD	ABRE	AACCCGG	1949	cis-acting element involved in the abscisic acid responsiveness
CpRKD6.6	RKD	P-box	CCTTTTG	1666	gibberellin-responsive element
CpRKD6.6	RKD	TGACG-motif	TGACG	268	cis-acting regulatory element involved in the MeJA-responsiveness
CpRKD6.6	RKD	TGACG-motif	TGACG	512	cis-acting regulatory element involved in the MeJA-responsiveness
CpRKD6.6	RKD	TGACG-motif	TGACG	588	cis-acting regulatory element involved in the MeJA-responsiveness
CpRKD6.6	RKD	TGACG-motif	TGACG	604	cis-acting regulatory element involved in the MeJA-responsiveness
CpRKD6.6	RKD	TGACG-motif	TGACG	840	cis-acting regulatory element involved in the MeJA-responsiveness
CpRKD6.6	RKD	TGACG-motif	TGACG	1730	cis-acting regulatory element involved in the MeJA-responsiveness
CpRKD6.6	RKD	CGTCA-motif	CGTCA	268	cis-acting regulatory element involved in the MeJA-responsiveness
CpRKD6.6	RKD	CGTCA-motif	CGTCA	512	cis-acting regulatory element involved in the MeJA-responsiveness
CpRKD6.6	RKD	CGTCA-motif	CGTCA	588	cis-acting regulatory element involved in the MeJA-responsiveness
CpRKD6.6	RKD	CGTCA-motif	CGTCA	604	cis-acting regulatory element involved in the MeJA-responsiveness
CpRKD6.6	RKD	CGTCA-motif	CGTCA	840	cis-acting regulatory element involved in the MeJA-responsiveness
CpRKD6.6	RKD	CGTCA-motif	CGTCA	1730	cis-acting regulatory element involved in the MeJA-responsiveness
CpRKD6.6	RKD	TGA-box	TGACGTAA	840	part of an auxin-responsive element
CpRKD6.6	RKD	AuxRR-core	GGTCCAT	261	cis-acting regulatory element involved in auxin responsiveness
CpRKD6.6	RKD	AuxRR-core	GGTCCAT	562	cis-acting regulatory element involved in auxin responsiveness
CpRKD6.7	RKD	CGTCA-motif	CGTCA	167	cis-acting regulatory element involved in the MeJA-responsiveness
CpRKD6.7	RKD	CGTCA-motif	CGTCA	444	cis-acting regulatory element involved in the MeJA-responsiveness
CpRKD6.7	RKD	TGACG-motif	TGACG	167	cis-acting regulatory element involved in the MeJA-responsiveness
CpRKD6.7	RKD	TGACG-motif	TGACG	444	cis-acting regulatory element involved in the MeJA-responsiveness
CpRKD6.7	RKD	ABRE	ACGTG	683	cis-acting element involved in the abscisic acid responsiveness
CpRKD6.7	RKD	ABRE	ACGTG	889	cis-acting element involved in the abscisic acid responsiveness
CpRKD6.7	RKD	TGA-element	AACGAC	559	auxin-responsive element
CpRKD6.7	RKD	TGA-element	AACGAC	1877	auxin-responsive element
CpRKD6.7	RKD	TGA-element	AACGAC	1922	auxin-responsive element
CpRKD6.7	RKD	TGA-element	AACGAC	1989	auxin-responsive element
CpRKD8.1	RKD	TGACG-motif	TGACG	759	cis-acting regulatory element involved in the MeJA-responsiveness
CpRKD8.1	RKD	TGACG-motif	TGACG	777	cis-acting regulatory element involved in the MeJA-responsiveness
CpRKD8.1	RKD	CGTCA-motif	CGTCA	759	cis-acting regulatory element involved in the MeJA-responsiveness
CpRKD8.1	RKD	CGTCA-motif	CGTCA	777	cis-acting regulatory element involved in the MeJA-responsiveness
CpRKD8.1	RKD	ABRE	CACGTG	379	cis-acting element involved in the abscisic acid responsiveness
CpRKD8.1	RKD	ABRE	ACGTG	380	cis-acting element involved in the abscisic acid responsiveness
CpRKD8.1	RKD	ABRE	CGCACGTGTC	616	cis-acting element involved in the abscisic acid responsiveness
CpRKD8.1	RKD	ABRE	ACGTG	761	cis-acting element involved in the abscisic acid responsiveness
CpRKD8.1	RKD	ABRE	CACGTG	976	cis-acting element involved in the abscisic acid responsiveness
CpRKD8.1	RKD	ABRE	ACGTG	977	cis-acting element involved in the abscisic acid responsiveness
CpRKD8.1	RKD	ABRE	AACCCGG	1695	cis-acting element involved in the abscisic acid responsiveness
CpRKD8.1	RKD	TCA-element	CCATCTTTTT	1511	cis-acting element involved in salicylic acid responsiveness
