# Supplementary material for: The evolution and expansion of RWP-RK gene family improve the heat adaptability of elephant grass (Pennisetum purpureum Schum.)
Source: BMC Genomics. 2023 Aug 31;24:510. doi: 10.1186/s12864-023-09550-8 (PMC10472707; doi:10.1186/s12864-023-09550-8)
Supplement: Supplementary file 5 — Additional file 5: Table S4. The primer of RWPs in elephant grass for qRT-PCR. [file 12864_2023_9550_MOESM5_ESM.xlsx]

## Sheet: Sheet1
Table S4. The primer of RWPs in elephant grass for qRT-PCR
Gene ID	Forward primer(5'-3')	Reverse primer(5'-3')
CpAPX	ATCCTACGCCGACTTCTACC	GACCTATCCTTGTGGCATCTTC
CpSOD	CACCGCCGTTGAACTTGAT	CCGACCTCTCCTACGACTTC
CpCAT	TCCATGTGCCTGTAGTTGAGT	CCAGCGGCAATAGAATCATACA
CpRKD8.1	CACTGTCGTCAAGATGTCTGAA	CCAAGGCACTCCAGGAAGT
CpNLP4.1	GAGATGGAAGACGAGGCAATG	CTCTGATTCCTGCTGTGAAGTT
CpNLP1.1	ACTCTACGATCTGCTGAATTGC	TCACCGACAAGGAGATGGAG
CpNLP2.2	CCACAGACCTCGGAATGATG	GACATGACAGCAGCACCTAC
CpNLP3.1	TTCAACATTCGCAGAACCTCAA	ACCACAATCCTCAATCAGCATC
CpNLP5.2	GGACAAACACCAAGGCTCTTT	CATCAGAAGGCGAACACTAACA
CpRKD1.1	TCAACAGGACAGTGCTAATGC	TTCACAGGACAAGCCAGATGA
CpRKD4.3	CGGAAGCGTGTAGATAGCATTA	GTTGTCAGCACATACTCAAGGT
CpRKD6.6	TGCTATGGTCTCTGGCTTCA	CCTTGTGCTGGCTCTGTTC
CpEFIa	ACTACGAGCAAGAGTTGGAAAC	TGGATGGCTGGAAGAGGAC
