# Supplementary material for: The evolution and expansion of RWP-RK gene family improve the heat adaptability of elephant grass (Pennisetum purpureum Schum.)
Source: BMC Genomics. 2023 Aug 31;24:510. doi: 10.1186/s12864-023-09550-8 (PMC10472707; doi:10.1186/s12864-023-09550-8)
Supplement: Supplementary file 6 — Additional file 6: Table S5. KEGG functional annotation enrichment analysis of 910 target genes bound by AtNLP7. [file 12864_2023_9550_MOESM6_ESM.xlsx]

## Sheet: out.path
Table S5. KEGG functional annotation enrichment analysis of 910 target genes bound by AtNLP7
KEGG_A_class	KEGG_B_class	Pathway	out (181)	All (5412)	Pvalue	Qvalue	Pathway ID	Genes	K_IDs
Metabolism	Global and overview maps	Biosynthesis of amino acids	21	257	0.000114243	0.00993916	ko01230	AT3G60750;AT5G03290;AT2G44350;AT3G55440;AT1G78050;AT1G58080;AT4G28410;AT1G23310;AT3G13110;AT5G54810;AT3G58610;AT5G65010;AT5G35630;AT3G09810;AT1G65930;AT1G71100;AT4G13930;AT5G13420;AT1G09780;AT1G66200;AT4G23590	K00615+K00030+K01647+K01803+K01834+K00765+K00815+K14272+K00640+K01696+K00053+K01953+K01915+K00030+K00031+K01807+K00600+K00616+K15633+K01915+K00815
Metabolism	Global and overview maps	Metabolic pathways	103	2453	0.000967436	0.0420835	ko01100	AT1G23870;AT5G50210;AT2G31390;AT3G60750;AT2G30670;AT3G52200;AT5G67400;AT3G22740;AT4G18350;AT5G14850;AT3G55030;AT1G19910;AT3G20440;AT5G08670;AT5G03290;AT3G14050;AT4G36380;AT2G44350;AT4G12270;AT3G55440;AT4G00360;AT1G78050;AT1G34260;AT5G13110;AT3G44830;AT2G20680;AT1G50430;AT1G58080;AT1G11580;AT4G28410;AT1G23310;AT3G23820;AT3G13110;AT5G54810;AT5G01670;AT1G60140;AT3G60330;AT5G43940;AT3G58610;AT2G34890…	K16055+K03517+K00847+K00615+K08081+K00627+K00430+K00547+K09840+K05286+K00995+K02155+K00700+K02133+K00030+K00951+K12637+K01647+K00276+K01803+K15398+K01834+K00921+K00036+K00679+K19355+K00213+K00765+K01051+K00815+K14272+K08679+K00640+K01696+K00002+K16055+K01535+K00121+K00053+K01937+K00430+K01953+K01915+K04124+K00030+K13379+K00799+K01648+K03428+K01711+K00031+K01807+K00621+K01193+K13648+K16903+K08232+…
Metabolism	Global and overview maps	Carbon metabolism	19	282	0.00257123	0.0686686	ko01200	AT3G60750;AT3G52200;AT5G03290;AT2G44350;AT3G55440;AT1G78050;AT5G13110;AT1G23310;AT3G13110;AT5G43940;AT3G09810;AT1G65930;AT1G71100;AT4G13930;AT3G14940;AT5G13420;AT1G09780;AT2G42600;AT1G04410	K00615+K00627+K00030+K01647+K01803+K01834+K00036+K14272+K00640+K00121+K00030+K00031+K01807+K00600+K01595+K00616+K15633+K01595+K00025
Metabolism	Energy metabolism	Nitrogen metabolism	6	44	0.00315718	0.0686686	ko00910	AT3G45060;AT5G35630;AT2G15620;AT4G33580;AT1G66200;AT1G77760	K02575+K01915+K00366+K01673+K01915+K10534
Metabolism	Carbohydrate metabolism	Citrate cycle (TCA cycle)	7	66	0.00613442	0.106739	ko00020	AT3G52200;AT5G03290;AT2G44350;AT3G09810;AT1G10670;AT1G65930;AT1G04410	K00627+K00030+K01647+K00030+K01648+K00031+K00025
Metabolism	Energy metabolism	Carbon fixation in photosynthetic organisms	7	73	0.0105589	0.138337	ko00710	AT3G60750;AT3G55440;AT1G23310;AT1G71100;AT3G14940;AT2G42600;AT1G04410	K00615+K01803+K14272+K01807+K01595+K01595+K00025
Environmental Information Processing	Signal transduction	MAPK signaling pathway - plant	12	171	0.0115926	0.138337	ko04016	AT2G01450;AT5G66880;AT2G19990;AT2G23030;AT5G03280;AT5G53160;AT2G14610;AT5G49480;AT5G44420;AT1G54490;AT1G17545;AT3G25250	K20538+K14498+K13449+K14498+K14513+K14496+K13449+K02183+K20727+K20553+K14497+K20714
Metabolism	Global and overview maps	Biosynthesis of secondary metabolites	56	1284	0.0145483	0.138337	ko01110	AT1G23870;AT2G31390;AT3G60750;AT2G30670;AT3G52200;AT5G67400;AT3G22740;AT4G18350;AT3G20440;AT5G03290;AT4G36380;AT2G44350;AT4G12270;AT3G55440;AT1G78050;AT5G13110;AT1G50430;AT1G58080;AT4G28410;AT1G23310;AT3G13110;AT5G54810;AT5G01670;AT1G60140;AT5G43940;AT3G58610;AT5G15180;AT5G65010;AT1G15550;AT3G09810;AT1G10670;AT4G25080;AT4G15340;AT1G65930;AT1G71100;AT1G62660;AT4G13930;AT4G36750;AT5G40850;AT1G15110…	K16055+K00847+K00615+K08081+K00627+K00430+K00547+K09840+K00700+K00030+K12637+K01647+K00276+K01803+K01834+K00036+K00213+K00765+K00815+K14272+K00640+K01696+K00002+K16055+K00121+K00053+K00430+K01953+K04124+K00030+K01648+K03428+K15823+K00031+K01807+K01193+K00600+K03809+K02303+K08730+K02259+K15397+K01115+K00616+K15633+K09832+K15397+K15821+K15816+K05349+K01087+K16055+K01214+K01599+K00025+K00815
Metabolism	Metabolism of terpenoids and polyketides	Sesquiterpenoid and triterpenoid biosynthesis	4	29	0.0149442	0.138337	ko00909	AT4G15370;AT4G15340;AT5G48010;AT1G78970	K16206+K15823+K15821+K15816
Metabolism	Amino acid metabolism	Glycine, serine and threonine metabolism	7	79	0.0159008	0.138337	ko00260	AT4G12270;AT1G78050;AT1G23310;AT5G54810;AT4G13930;AT1G12570;AT1G09780	K00276+K01834+K14272+K01696+K00600+K00108+K15633
Metabolism	Carbohydrate metabolism	Glyoxylate and dicarboxylate metabolism	7	83	0.0203856	0.161232	ko00630	AT2G44350;AT1G23310;AT5G35630;AT4G13930;AT3G48990;AT1G66200;AT1G04410	K01647+K14272+K01915+K00600+K22133+K01915+K00025
Environmental Information Processing	Signal transduction	Plant hormone signal transduction	17	307	0.02695	0.195388	ko04075	AT5G65210;AT5G66880;AT2G01570;AT2G19990;AT2G17160;AT2G21210;AT2G23030;AT5G03280;AT4G00710;AT5G53160;AT3G44460;AT2G14610;AT1G75590;AT2G21220;AT3G60690;AT1G17545;AT4G34760	K14431+K14498+K14494+K13449+K14500+K14488+K14498+K14513+K14500+K14496+K14432+K13449+K14488+K14488+K14488+K14497+K14488
Metabolism	Biosynthesis of other secondary metabolites	Tropane, piperidine and pyridine alkaloid biosynthesis	4	40	0.0433598	0.276288	ko00960	AT2G30670;AT4G12270;AT4G28410;AT4G23590	K08081+K00276+K00815+K00815
Metabolism	Biosynthesis of other secondary metabolites	Isoquinoline alkaloid biosynthesis	3	24	0.0444601	0.276288	ko00950	AT4G12270;AT4G28410;AT4G23590	K00276+K00815+K00815
Metabolism	Global and overview maps	2-Oxocarboxylic acid metabolism	6	81	0.0529317	0.307004	ko01210	AT5G03290;AT2G44350;AT1G23310;AT3G58610;AT3G09810;AT1G65930	K00030+K01647+K14272+K00053+K00030+K00031
Metabolism	Amino acid metabolism	Tyrosine metabolism	4	45	0.0622589	0.338533	ko00350	AT4G12270;AT4G28410;AT5G43940;AT4G23590	K00276+K00815+K00121+K00815
Metabolism	Carbohydrate metabolism	Starch and sucrose metabolism	10	175	0.0674994	0.345438	ko00500	AT1G23870;AT2G31390;AT3G20440;AT1G60140;AT1G62660;AT5G20940;AT1G78090;AT2G18700;AT2G39930;AT3G43860	K16055+K00847+K00700+K16055+K01193+K05349+K01087+K16055+K01214+K01179
Metabolism	Carbohydrate metabolism	Amino sugar and nucleotide sugar metabolism	8	139	0.0930304	0.43424	ko00520	AT2G31390;AT3G23820;AT3G08900;AT5G66280;AT5G15770;AT2G38650;AT3G01640;AT3G46440	K00847+K08679+K13379+K01711+K00621+K13648+K16190+K08678
Metabolism	Amino acid metabolism	Alanine, aspartate and glutamate metabolism	4	52	0.0948341	0.43424	ko00250	AT1G23310;AT5G65010;AT5G35630;AT1G66200	K14272+K01953+K01915+K01915
Metabolism	Metabolism of cofactors and vitamins	Porphyrin metabolism	4	53	0.100038	0.435164	ko00860	AT4G25080;AT5G40850;AT5G56090;AT3G14930	K03428+K02303+K02259+K01599
Metabolism	Metabolism of cofactors and vitamins	Nicotinate and nicotinamide metabolism	2	18	0.120018	0.453813	ko00760	AT5G50210;AT5G20070	K03517+K03426
Metabolism	Amino acid metabolism	Cysteine and methionine metabolism	7	124	0.120571	0.453813	ko00270	AT3G22740;AT4G28410;AT3G13110;AT4G14140;AT1G04410;AT3G23810;AT4G23590	K00547+K00815+K00640+K00558+K00025+K01251+K00815
Metabolism	Amino acid metabolism	Arginine biosynthesis	3	37	0.12519	0.453813	ko00220	AT1G23310;AT5G35630;AT1G66200	K14272+K01915+K01915
Metabolism	Amino acid metabolism	Phenylalanine metabolism	3	37	0.12519	0.453813	ko00360	AT4G12270;AT4G28410;AT4G23590	K00276+K00815+K00815
Metabolism	Carbohydrate metabolism	Pentose phosphate pathway	4	59	0.133886	0.465924	ko00030	AT3G60750;AT5G13110;AT1G71100;AT5G13420	K00615+K00036+K01807+K00616
Metabolism	Metabolism of cofactors and vitamins	Ubiquinone and other terpenoid-quinone biosynthesis	3	39	0.140489	0.470097	ko00130	AT4G28410;AT4G36750;AT4G23590	K00815+K03809+K00815
Cellular Processes	Transport and catabolism	Phagosome	5	89	0.17639	0.568367	ko04145	AT1G19910;AT4G24920;AT1G34260;AT1G11890;AT3G48040	K02155+K07342+K00921+K08517+K04392
Metabolism	Carbohydrate metabolism	Fructose and mannose metabolism	4	67	0.185104	0.575143	ko00051	AT2G31390;AT3G55440;AT2G20680;AT5G66280	K00847+K01803+K19355+K01711
Metabolism	Glycan biosynthesis and metabolism	Glycosylphosphatidylinositol (GPI)-anchor biosynthesis	2	25	0.203011	0.609033	ko00563	AT5G14850;AT2G22530	K05286+K05310
Metabolism	Energy metabolism	Oxidative phosphorylation	8	173	0.2216	0.627578	ko00190	AT1G19910;AT5G08670;AT3G60330;AT5G56090;AT5G37510;AT1G32710;AT3G52730;AT1G17260	K02155+K02133+K01535+K02259+K03934+K02267+K00419+K01535
Cellular Processes	Transport and catabolism	Peroxisome	5	97	0.22362	0.627578	ko04146	AT1G65930;AT3G04460;AT4G11030;AT5G20070;AT5G56290	K00031+K13345+K01897+K03426+K13342
Metabolism	Carbohydrate metabolism	Glycolysis / Gluconeogenesis	6	125	0.239723	0.651746	ko00010	AT3G52200;AT3G55440;AT1G78050;AT5G01670;AT5G43940;AT1G09780	K00627+K01803+K01834+K00002+K00121+K15633
Metabolism	Metabolism of terpenoids and polyketides	Brassinosteroid biosynthesis	1	9	0.263891	0.679158	ko00905	AT4G36380	K12637
Metabolism	Metabolism of cofactors and vitamins	Folate biosynthesis	2	30	0.265418	0.679158	ko00790	AT2G43760;AT5G20990	K03635+K15376
Metabolism	Amino acid metabolism	Phenylalanine, tyrosine and tryptophan biosynthesis	3	56	0.288115	0.716172	ko00400	AT4G28410;AT5G54810;AT4G23590	K00815+K01696+K00815
Metabolism	Carbohydrate metabolism	Pyruvate metabolism	4	89	0.347286	0.793348	ko00620	AT3G52200;AT3G14940;AT2G42600;AT1G04410	K00627+K01595+K01595+K00025
Metabolism	Lipid metabolism	Fatty acid elongation	2	37	0.352547	0.793348	ko00062	AT4G34250;AT1G25450	K15397+K15397
Genetic Information Processing	Folding, sorting and degradation	Sulfur relay system	1	13	0.357707	0.793348	ko04122	AT2G43760	K03635
Organismal Systems	Environmental adaptation	Plant-pathogen interaction	9	229	0.357934	0.793348	ko04626	AT2G19990;AT3G50360;AT2G14610;AT5G49480;AT3G28910;AT1G48220;AT4G34250;AT1G25450;AT5G05400	K13449+K13448+K13449+K02183+K23865+K13436+K15397+K15397+K13460
Metabolism	Lipid metabolism	Steroid biosynthesis	2	38	0.364758	0.793348	ko00100	AT1G50430;AT2G34500	K00213+K09832
Metabolism	Energy metabolism	Sulfur metabolism	2	42	0.412647	0.833405	ko00920	AT3G13110;AT5G04590	K00640+K00392
Organismal Systems	Environmental adaptation	Circadian rhythm - plant	2	42	0.412647	0.833405	ko04712	AT4G11110;AT5G62430	K16240+K16222
Genetic Information Processing	Translation	mRNA surveillance pathway	5	128	0.427353	0.833405	ko03015	AT1G64040;AT4G26650;AT5G03470;AT1G17760;AT5G13480	K06269+K14411+K11584+K14408+K15542
Genetic Information Processing	Folding, sorting and degradation	Ubiquitin mediated proteolysis	6	157	0.42924	0.833405	ko04120	AT1G50490;AT5G41580;AT2G30110;AT5G56150;AT5G42990;AT1G53023	K06688+K04706+K03178+K06689+K10688+K10581
Metabolism	Amino acid metabolism	Tryptophan metabolism	3	72	0.434844	0.833405	ko00380	AT1G14120;AT1G23320;AT4G28720	K23947+K16903+K11816
Metabolism	Carbohydrate metabolism	Pentose and glucuronate interconversions	5	130	0.440651	0.833405	ko00040	AT1G11580;AT5G01670;AT5G51500;AT3G01640;AT3G53190	K01051+K00002+K01051+K16190+K01728
Genetic Information Processing	Replication and repair	Base excision repair	2	47	0.469892	0.859845	ko03410	AT1G75090;AT2G31320	K01246+K24070
Metabolism	Lipid metabolism	Fatty acid degradation	2	48	0.480942	0.859845	ko00071	AT5G43940;AT4G11030	K00121+K01897
Metabolism	Glycan biosynthesis and metabolism	N-Glycan biosynthesis	2	49	0.491851	0.859845	ko00510	AT1G30000;AT1G20575	K23741+K00721
Metabolism	Amino acid metabolism	Histidine metabolism	1	20	0.494164	0.859845	ko00340	AT1G58080	K00765
Metabolism	Amino acid metabolism	Valine, leucine and isoleucine biosynthesis	1	21	0.511144	0.871952	ko00290	AT3G58610	K00053
Metabolism	Metabolism of terpenoids and polyketides	Diterpenoid biosynthesis	1	22	0.527557	0.882644	ko00904	AT1G15550	K04124
Metabolism	Metabolism of cofactors and vitamins	One carbon pool by folate	1	23	0.543422	0.892032	ko00670	AT4G13930	K00600
Metabolism	Carbohydrate metabolism	Ascorbate and aldarate metabolism	2	56	0.564047	0.892219	ko00053	AT1G63940;AT3G01640	K08232+K16190
Genetic Information Processing	Folding, sorting and degradation	Protein export	2	56	0.564047	0.892219	ko03060	AT4G24920;AT3G05230	K07342+K12948
Metabolism	Lipid metabolism	Ether lipid metabolism	1	26	0.587907	0.913356	ko00565	AT3G16785	K01115
Metabolism	Metabolism of terpenoids and polyketides	Carotenoid biosynthesis	1	29	0.62808	0.939596	ko00906	AT4G18350	K09840
Genetic Information Processing	Folding, sorting and degradation	Proteasome	2	64	0.637235	0.939596	ko03050	AT2G20580;AT4G28470	K03028+K03028
Metabolism	Metabolism of cofactors and vitamins	Pantothenate and CoA biosynthesis	1	30	0.640586	0.939596	ko00770	AT3G58610	K00053
Metabolism	Lipid metabolism	Sphingolipid metabolism	1	31	0.652673	0.939596	ko00600	AT5G58980	K12349
Metabolism	Glycan biosynthesis and metabolism	Various types of N-glycan biosynthesis	1	32	0.664356	0.939596	ko00513	AT1G30000	K23741
Metabolism	Metabolism of other amino acids	Glutathione metabolism	3	102	0.669597	0.939596	ko00480	AT5G13110;AT1G78380;AT1G65930	K00036+K00799+K00031
Environmental Information Processing	Membrane transport	ABC transporters	1	35	0.697111	0.952703	ko02010	AT1G27940	K05658
Metabolism	Lipid metabolism	Glycerophospholipid metabolism	3	108	0.707027	0.952703	ko00564	AT3G55030;AT1G15110;AT3G16785	K00995+K08730+K01115
Metabolism	Metabolism of other amino acids	Cyanoamino acid metabolism	2	76	0.728555	0.952703	ko00460	AT4G13930;AT5G20940	K00600+K05349
Metabolism	Lipid metabolism	Glycerolipid metabolism	2	79	0.748121	0.952703	ko00561	AT3G44830;AT5G01670	K00679+K00002
Metabolism	Carbohydrate metabolism	Inositol phosphate metabolism	2	80	0.75437	0.952703	ko00562	AT3G55440;AT1G34260	K01803+K00921
Genetic Information Processing	Folding, sorting and degradation	Protein processing in endoplasmic reticulum	6	222	0.760495	0.952703	ko04141	AT4G24920;AT4G15410;AT1G02620;AT3G46230;AT5G56150;AT1G30000	K07342+K14012+K07953+K13993+K06689+K23741
Environmental Information Processing	Signal transduction	Phosphatidylinositol signaling system	2	82	0.766471	0.952703	ko04070	AT1G34260;AT5G49480	K00921+K02183
Metabolism	Lipid metabolism	Cutin, suberine and wax biosynthesis	1	43	0.76973	0.952703	ko00073	AT4G00360	K15398
Metabolism	Lipid metabolism	Fatty acid biosynthesis	1	44	0.777493	0.952703	ko00061	AT4G11030	K01897
Genetic Information Processing	Transcription	RNA polymerase	1	47	0.799254	0.961332	ko03020	AT1G53690	K03009
Metabolism	Metabolism of other amino acids	beta-Alanine metabolism	1	50	0.818898	0.961332	ko00410	AT4G12270	K00276
Genetic Information Processing	Folding, sorting and degradation	SNARE interactions in vesicular transport	1	51	0.825011	0.961332	ko04130	AT1G11890	K08517
Genetic Information Processing	Translation	Ribosome biogenesis in eukaryotes	2	94	0.828735	0.961332	ko03008	AT2G24990;AT5G14050	K07178+K14553
Genetic Information Processing	Transcription	Basal transcription factors	1	55	0.847479	0.97014	ko03022	AT4G24440	K03123
Metabolism	Carbohydrate metabolism	Galactose metabolism	1	60	0.871571	0.984762	ko00052	AT1G62660	K01193
Metabolism	Nucleotide metabolism	Pyrimidine metabolism	1	64	0.888087	0.990558	ko00240	AT2G34890	K01937
Metabolism	Global and overview maps	Fatty acid metabolism	1	72	0.915047	0.99576	ko01212	AT4G11030	K01897
Genetic Information Processing	Replication and repair	Nucleotide excision repair	1	73	0.917927	0.99576	ko03420	AT3G28030	K10846
Metabolism	Energy metabolism	Photosynthesis	1	79	0.933275	0.99576	ko00195	AT3G16140	K02695
Metabolism	Biosynthesis of other secondary metabolites	Phenylpropanoid biosynthesis	3	188	0.954978	0.99576	ko00940	AT5G67400;AT5G15180;AT5G20940	K00430+K00430+K05349
Genetic Information Processing	Translation	Ribosome	7	361	0.963285	0.99576	ko03010	AT2G17360;AT2G33370;AT3G61111;AT4G34555;AT1G77750;AT1G05190;AT2G18400	K02987+K02894+K02978+K02975+K02952+K02933+K02933
Genetic Information Processing	Transcription	Spliceosome	3	207	0.972646	0.99576	ko03040	AT3G02710;AT4G13860;AT3G11960	K12864+K12741+K12830
Metabolism	Nucleotide metabolism	Purine metabolism	1	105	0.972869	0.99576	ko00230	AT3G14050	K00951
Genetic Information Processing	Translation	Nucleocytoplasmic transport	2	191	0.989479	0.997386	ko03013	AT5G53480;AT1G55540	K14293+K14317
Cellular Processes	Transport and catabolism	Endocytosis	1	172	0.997386	0.997386	ko04144	AT3G16785	K01115
