# Supplementary material for: The evolution and expansion of RWP-RK gene family improve the heat adaptability of elephant grass (Pennisetum purpureum Schum.)
Source: BMC Genomics. 2023 Aug 31;24:510. doi: 10.1186/s12864-023-09550-8 (PMC10472707; doi:10.1186/s12864-023-09550-8)
Supplement: Supplementary file 7 — Additional file 7: Table S6. KEGG functional annotation enrichment analysis of 790 target genes bound by AtRKD2. [file 12864_2023_9550_MOESM7_ESM.xlsx]

## Sheet: KEGG functional annotation enri
Table S6.KEGG functional annotation enrichment analysis of 790 target genes bound by AtRKD2
KEGG_A_class	KEGG_B_class	Pathway	out (139)	All (5412)	Pvalue	Qvalue	Pathway ID	Genes	K_IDs
Metabolism	Lipid metabolism	alpha-Linolenic acid metabolism	6	45	0.000919885	0.0809499	ko00592	AT2G06925;AT3G01420;AT4G15440;AT3G06860;AT5G42650;AT1G77120	K01047+K10529+K10528+K10527+K01723+K18857
Metabolism	Metabolism of cofactors and vitamins	Pantothenate and CoA biosynthesis	4	30	0.00679758	0.299094	ko00770	AT1G10060;AT2G02770;AT4G00580;AT4G00920	K00826+K06133+K06133+K06133
Metabolism	Lipid metabolism	Glycerophospholipid metabolism	7	108	0.0205106	0.426144	ko00564	AT2G06925;AT1G78690;AT4G22300;AT4G11850;AT1G68000;AT3G25585;AT4G38570	K01047+K13511+K06130+K01115+K00999+K00993+K00999
Metabolism	Biosynthesis of other secondary metabolites	Phenylpropanoid biosynthesis	10	188	0.0221599	0.426144	ko00940	AT5G64120;AT5G66690;AT3G21560;AT5G15180;AT1G55290;AT3G47050;AT3G21240;AT5G40150;AT4G33420;AT1G15950	K00430+K12356+K13068+K00430+K06892+K01188+K01904+K00430+K00430+K09753
Metabolism	Lipid metabolism	Ether lipid metabolism	3	26	0.0279951	0.426144	ko00565	AT2G06925;AT4G11850;AT3G25585	K01047+K01115+K00993
Metabolism	Global and overview maps	Biosynthesis of secondary metabolites	43	1284	0.0297345	0.426144	ko01110	AT2G31390;AT5G15140;AT5G64120;AT1G20950;AT4G22920;AT3G03250;AT5G52920;AT2G06925;AT2G42490;AT4G17830;AT1G69720;AT5G65140;AT5G23960;AT1G22340;AT1G10060;AT2G26540;AT5G15180;AT3G04050;AT3G25860;AT2G01140;AT1G55290;AT1G79790;AT1G44820;AT4G11850;AT3G47050;AT1G74260;AT5G40850;AT4G15440;AT3G06860;AT1G24360;AT4G33010;AT2G14290;AT2G43090;AT2G19940;AT3G21240;AT5G40150;AT4G33420;AT3G25585;AT5G42650;AT1G15950…	K00847+K01785+K00430+K00895+K22013+K00963+K00873+K01047+K00276+K01438+K21480+K01087+K14184+K23452+K00826+K01719+K00430+K00873+K00627+K01623+K06892+K20860+K14677+K01115+K01188+K01952+K02303+K10528+K10527+K00059+K00281+K10206+K01704+K00145+K01904+K00430+K00430+K00993+K01723+K09753+K18857+K05906+K00695
Metabolism	Lipid metabolism	Fatty acid degradation	4	48	0.0338978	0.426144	ko00071	AT1G77590;AT1G64400;AT3G06860;AT1G77120	K01897+K01897+K10527+K18857
Metabolism	Carbohydrate metabolism	Glycolysis / Gluconeogenesis	7	125	0.0410951	0.446268	ko00010	AT5G15140;AT1G20950;AT5G52920;AT3G04050;AT3G25860;AT2G01140;AT1G77120	K01785+K00895+K00873+K00873+K00627+K01623+K18857
Metabolism	Metabolism of cofactors and vitamins	Porphyrin metabolism	4	53	0.0462913	0.446268	ko00860	AT4G22920;AT1G69720;AT2G26540;AT5G40850	K22013+K21480+K01719+K02303
Metabolism	Biosynthesis of other secondary metabolites	Anthocyanin biosynthesis	1	2	0.0507123	0.446268	ko00942	AT4G14090	K12338
Metabolism	Global and overview maps	2-Oxocarboxylic acid metabolism	5	81	0.0563618	0.450895	ko01210	AT4G17830;AT1G10060;AT1G44820;AT2G43090;AT2G19940	K01438+K00826+K14677+K01704+K00145
Metabolism	Amino acid metabolism	Arginine biosynthesis	3	37	0.0683475	0.501215	ko00220	AT4G17830;AT1G44820;AT2G19940	K01438+K14677+K00145
Cellular Processes	Transport and catabolism	Endocytosis	8	172	0.074053	0.501282	ko04144	AT3G17660;AT1G60430;AT4G21560;AT5G46630;AT4G11850;AT3G05520;AT1G10290;AT3G53610	K12486+K05756+K12184+K11826+K01115+K10364+K01528+K07901
Metabolism	Amino acid metabolism	Valine, leucine and isoleucine biosynthesis	2	21	0.100139	0.552119	ko00290	AT1G10060;AT2G43090	K00826+K01704
Metabolism	Lipid metabolism	Fatty acid biosynthesis	3	44	0.1026	0.552119	ko00061	AT1G77590;AT1G64400;AT1G24360	K01897+K01897+K00059
Metabolism	Amino acid metabolism	Tyrosine metabolism	3	45	0.107963	0.552119	ko00350	AT2G42490;AT5G01650;AT1G77120	K00276+K07253+K18857
Genetic Information Processing	Translation	mRNA surveillance pathway	6	128	0.110465	0.552119	ko03015	AT4G32850;AT5G55670;AT5G55550;AT5G39930;AT1G66500;AT1G10430	K14376+K14398+K14411+K14399+K14400+K04382
Metabolism	Global and overview maps	Fatty acid metabolism	4	72	0.112934	0.552119	ko01212	AT1G77590;AT1G64400;AT3G06860;AT1G24360	K01897+K01897+K10527+K00059
Metabolism	Metabolism of other amino acids	Phosphonate and phosphinate metabolism	1	5	0.122032	0.5652	ko00440	AT3G25585	K00993
Genetic Information Processing	Replication and repair	DNA replication	3	52	0.148306	0.652545	ko03030	AT4G28440;AT5G22110;AT1G67320	K07466+K02325+K02685
Metabolism	Carbohydrate metabolism	C5-Branched dibasic acid metabolism	1	8	0.188029	0.717698	ko00660	AT2G43090	K01704
Metabolism	Carbohydrate metabolism	Galactose metabolism	3	60	0.199275	0.717698	ko00052	AT5G15140;AT3G03250;AT5G20250	K01785+K00963+K06617
Genetic Information Processing	Folding, sorting and degradation	RNA degradation	5	122	0.203824	0.717698	ko03018	AT5G13570;AT1G02080;AT4G32175;AT4G14990;AT2G01130	K12613+K12604+K03681+K12617+K14442
Metabolism	Lipid metabolism	Linoleic acid metabolism	1	9	0.208914	0.717698	ko00591	AT2G06925	K01047
Metabolism	Global and overview maps	Biosynthesis of amino acids	9	257	0.213993	0.717698	ko01230	AT5G52920;AT4G17830;AT1G10060;AT3G04050;AT2G01140;AT1G44820;AT2G14290;AT2G43090;AT2G19940	K00873+K01438+K00826+K00873+K01623+K14677+K10206+K01704+K00145
Genetic Information Processing	Translation	Ribosome biogenesis in eukaryotes	4	94	0.221498	0.717698	ko03008	AT3G51270;AT2G46230;AT3G01610;AT5G05540	K07179+K14566+K14571+K14570
Cellular Processes	Transport and catabolism	Peroxisome	4	97	0.238082	0.717698	ko04146	AT1G77590;AT1G64400;AT3G56700;AT3G44540	K01897+K01897+K13356+K13356
Metabolism	Amino acid metabolism	Phenylalanine metabolism	2	37	0.245605	0.717698	ko00360	AT2G42490;AT5G01650	K00276+K07253
Metabolism	Carbohydrate metabolism	Fructose and mannose metabolism	3	67	0.246779	0.717698	ko00051	AT2G31390;AT1G20950;AT2G01140	K00847+K00895+K01623
Metabolism	Amino acid metabolism	Lysine degradation	2	38	0.255202	0.717698	ko00310	AT4G13460;AT4G35987	K11420+K18826
Genetic Information Processing	Replication and repair	Mismatch repair	2	40	0.274412	0.717698	ko03430	AT4G28440;AT4G02070	K07466+K08737
Genetic Information Processing	Replication and repair	Homologous recombination	3	72	0.281718	0.717698	ko03440	AT4G28440;AT1G10930;AT4G32970	K07466+K10901+K20776
Metabolism	Nucleotide metabolism	Purine metabolism	4	105	0.283581	0.717698	ko00230	AT5G52920;AT3G04050;AT3G06200;AT1G74260	K00873+K00873+K00942+K01952
Cellular Processes	Transport and catabolism	Autophagy - other	2	41	0.284014	0.717698	ko04136	AT4G16520;AT1G10430	K08341+K04382
Metabolism	Carbohydrate metabolism	Starch and sucrose metabolism	6	175	0.29348	0.717698	ko00500	AT2G31390;AT3G03250;AT5G65140;AT4G39010;AT3G47050;AT5G37180	K00847+K00963+K01087+K01179+K01188+K00695
Organismal Systems	Environmental adaptation	Circadian rhythm - plant	2	42	0.293604	0.717698	ko04712	AT4G08920;AT2G18790	K12118+K12121
Metabolism	Lipid metabolism	Cutin, suberine and wax biosynthesis	2	43	0.303177	0.72107	ko00073	AT3G56700;AT3G44540	K13356+K13356
Metabolism	Metabolism of cofactors and vitamins	Biotin metabolism	1	16	0.340909	0.784522	ko00780	AT1G24360	K00059
Environmental Information Processing	Signal transduction	Phosphatidylinositol signaling system	3	82	0.352529	0.784522	ko04070	AT1G66410;AT1G68000;AT4G38570	K02183+K00999+K00999
Metabolism	Amino acid metabolism	Lysine biosynthesis	1	17	0.357887	0.784522	ko00300	AT2G14290	K10206
Metabolism	Metabolism of other amino acids	beta-Alanine metabolism	2	50	0.369301	0.784522	ko00410	AT2G42490;AT5G13700	K00276+K13366
Metabolism	Metabolism of cofactors and vitamins	Riboflavin metabolism	1	18	0.374431	0.784522	ko00740	AT1G79790	K20860
Metabolism	Carbohydrate metabolism	Pyruvate metabolism	3	89	0.401763	0.812519	ko00620	AT5G52920;AT3G04050;AT3G25860	K00873+K00873+K00627
Metabolism	Lipid metabolism	Arachidonic acid metabolism	1	20	0.406259	0.812519	ko00590	AT2G06925	K01047
Metabolism	Carbohydrate metabolism	Pentose phosphate pathway	2	59	0.450432	0.862805	ko00030	AT1G20950;AT2G01140	K00895+K01623
Metabolism	Metabolism of cofactors and vitamins	One carbon pool by folate	1	23	0.451012	0.862805	ko00670	AT1G66520	K00604
Metabolism	Biosynthesis of other secondary metabolites	Isoquinoline alkaloid biosynthesis	1	24	0.465172	0.86756	ko00950	AT2G42490	K00276
Metabolism	Carbohydrate metabolism	Amino sugar and nucleotide sugar metabolism	4	139	0.481515	0.86756	ko00520	AT2G31390;AT3G03250;AT4G38270;AT3G25140	K00847+K00963+K13648+K13648
Metabolism	Nucleotide metabolism	Pyrimidine metabolism	2	64	0.492932	0.86756	ko00240	AT1G26190;AT4G25280	K00876+K13800
Genetic Information Processing	Translation	Aminoacyl-tRNA biosynthesis	2	64	0.492932	0.86756	ko00970	AT3G25660;AT1G66520	K02433+K00604
Metabolism	Metabolism of terpenoids and polyketides	Sesquiterpenoid and triterpenoid biosynthesis	1	29	0.530714	0.889654	ko00909	AT5G23960	K14184
Metabolism	Biosynthesis of other secondary metabolites	Glucosinolate biosynthesis	1	29	0.530714	0.889654	ko00966	AT1G10060	K00826
Metabolism	Metabolism of cofactors and vitamins	Folate biosynthesis	1	30	0.542832	0.889654	ko00790	AT1G78680	K01307
Genetic Information Processing	Replication and repair	Nucleotide excision repair	2	73	0.564033	0.889654	ko03420	AT4G28440;AT5G22110	K07466+K02325
Metabolism	Glycan biosynthesis and metabolism	Various types of N-glycan biosynthesis	1	32	0.566144	0.889654	ko00513	AT2G47760	K03845
Metabolism	Metabolism of terpenoids and polyketides	Zeatin biosynthesis	1	32	0.566144	0.889654	ko00908	AT1G22340	K23452
Genetic Information Processing	Folding, sorting and degradation	Ubiquitin mediated proteolysis	4	157	0.578339	0.892875	ko04120	AT1G08910;AT1G66650;AT1G55860;AT2G30110	K04706+K04506+K10592+K03178
Metabolism	Amino acid metabolism	Glycine, serine and threonine metabolism	2	79	0.607353	0.905371	ko00260	AT2G42490;AT4G33010	K00276+K00281
Metabolism	Carbohydrate metabolism	Inositol phosphate metabolism	2	80	0.61425	0.905371	ko00562	AT1G68000;AT4G38570	K00999+K00999
Genetic Information Processing	Transcription	Spliceosome	5	207	0.620163	0.905371	ko03040	AT1G20920;AT3G62310;AT1G14650;AT1G03140;AT5G57370	K12811+K12820+K12825+K12817+K12846
Metabolism	Carbohydrate metabolism	Glyoxylate and dicarboxylate metabolism	2	83	0.63439	0.905371	ko00630	AT5G04140;AT4G33010	K00284+K00281
Metabolism	Metabolism of cofactors and vitamins	Ubiquinone and other terpenoid-quinone biosynthesis	1	39	0.638819	0.905371	ko00130	AT3G21240	K01904
Metabolism	Biosynthesis of other secondary metabolites	Tropane, piperidine and pyridine alkaloid biosynthesis	1	40	0.648163	0.905371	ko00960	AT2G42490	K00276
Metabolism	Energy metabolism	Nitrogen metabolism	1	44	0.683199	0.937843	ko00910	AT5G04140	K00284
Genetic Information Processing	Replication and repair	Base excision repair	1	47	0.707181	0.937843	ko03410	AT5G22110	K02325
Organismal Systems	Environmental adaptation	Plant-pathogen interaction	5	229	0.707821	0.937843	ko04626	AT1G66410;AT1G12220;AT4G20360;AT3G01830;AT4G01250	K02183+K13460+K02358+K13448+K13425
Metabolism	Glycan biosynthesis and metabolism	N-Glycan biosynthesis	1	49	0.722159	0.937843	ko00510	AT2G47760	K03845
Metabolism	Amino acid metabolism	Valine, leucine and isoleucine degradation	1	51	0.736376	0.937843	ko00280	AT1G10060	K00826
Metabolism	Amino acid metabolism	Arginine and proline metabolism	1	55	0.762679	0.937843	ko00330	AT5G13700	K13366
Genetic Information Processing	Transcription	Basal transcription factors	1	55	0.762679	0.937843	ko03022	AT3G10070	K03126
Metabolism	Carbohydrate metabolism	Ascorbate and aldarate metabolism	1	56	0.768837	0.937843	ko00053	AT1G55570	K00423
Genetic Information Processing	Folding, sorting and degradation	Protein export	1	56	0.768837	0.937843	ko03060	AT2G30440	K03100
Metabolism	Global and overview maps	Metabolic pathways	59	2453	0.781103	0.937843	ko01100	AT1G77590;AT2G31390;AT4G13460;AT5G15140;AT5G64120;AT1G20950;AT3G03250;AT5G52920;AT2G06925;AT2G42490;AT4G17830;AT1G69720;AT5G65140;AT5G23960;AT1G10060;AT2G26540;AT5G01650;AT5G15180;AT3G04050;AT3G25660;AT3G25860;AT5G13700;AT2G01140;AT3G06200;AT4G39010;AT1G64400;AT4G38270;AT1G79790;AT1G44820;AT1G55570;AT4G11850;AT3G25140;AT3G47050;AT1G74260;AT5G40850;AT1G26190;AT3G06860;AT1G24360;AT4G33010;AT1G68000…	K01897+K00847+K11420+K01785+K00430+K00895+K00963+K00873+K01047+K00276+K01438+K21480+K01087+K14184+K00826+K01719+K07253+K00430+K00873+K02433+K00627+K13366+K01623+K00942+K01179+K01897+K13648+K20860+K14677+K00423+K01115+K13648+K01188+K01952+K02303+K00876+K10527+K00059+K00281+K00999+K10206+K13800+K18826+K03845+K01704+K00145+K03946+K01904+K01051+K00430+K00430+K01255+K00993+K01723+K00999+K09753+K18857+…
Metabolism	Metabolism of terpenoids and polyketides	Terpenoid backbone biosynthesis	1	62	0.802591	0.937843	ko00900	AT5G63910	K05906
Environmental Information Processing	Signal transduction	Plant hormone signal transduction	6	307	0.809543	0.937843	ko04075	AT4G26120;AT5G17490;AT5G10990;AT1G03445;AT2G41370;AT3G16500	K14508+K14494+K14488+K14501+K14508+K14484
Environmental Information Processing	Signal transduction	MAPK signaling pathway - plant	3	171	0.822119	0.937843	ko04016	AT1G66410;AT1G18350;AT4G01250	K02183+K20604+K13425
Metabolism	Carbohydrate metabolism	Citrate cycle (TCA cycle)	1	66	0.822326	0.937843	ko00020	AT3G25860	K00627
Metabolism	Energy metabolism	Carbon fixation in photosynthetic organisms	1	73	0.852263	0.937843	ko00710	AT2G01140	K01623
Metabolism	Carbohydrate metabolism	Pentose and glucuronate interconversions	2	130	0.852966	0.937843	ko00040	AT3G03250;AT3G14310	K00963+K01051
Metabolism	Global and overview maps	Carbon metabolism	5	282	0.858461	0.937843	ko01200	AT5G52920;AT3G04050;AT3G25860;AT2G01140;AT4G33010	K00873+K00873+K00627+K01623+K00281
Metabolism	Metabolism of other amino acids	Cyanoamino acid metabolism	1	76	0.863506	0.937843	ko00460	AT3G47050	K01188
Metabolism	Energy metabolism	Photosynthesis	1	79	0.8739	0.937843	ko00195	AT4G14890	K02639
Genetic Information Processing	Folding, sorting and degradation	Protein processing in endoplasmic reticulum	3	222	0.929973	0.975746	ko04141	AT1G27520;AT4G32670;AT5G19660	K10084+K10661+K08653
Metabolism	Metabolism of other amino acids	Glutathione metabolism	1	102	0.931394	0.975746	ko00480	AT2G24200	K01255
Metabolism	Amino acid metabolism	Cysteine and methionine metabolism	1	124	0.961769	0.995714	ko00270	AT1G10060	K00826
Metabolism	Energy metabolism	Oxidative phosphorylation	1	173	0.989698	0.999329	ko00190	AT5G47890	K03946
Genetic Information Processing	Translation	Nucleocytoplasmic transport	1	191	0.993656	0.999329	ko03013	AT5G27640	K03253
Genetic Information Processing	Translation	Ribosome	2	361	0.999329	0.999329	ko03010	AT5G20290;AT2G39590	K02995+K02957
